# Supplementary material for: Comparing extracellular vesicle enriched plasma proteomes between term and preterm neonates over the first days of life: post hoc analysis of a prospective observational study
Source: BMJ Paediatr Open. 2026 May 28;10(1):e004393. doi: 10.1136/bmjpo-2025-004393 (PMC13223661; doi:10.1136/bmjpo-2025-004393)
Supplement: online supplemental file 1 [file bmjpo-10-1-s001.xlsx]

## Sheet: Sheet 1
Supplementary Table S1: All 212 proteins identified alongside unadjusted p-values, adjusted p-values by the Benjamini-Hochberg method, T statistic, Average expression and Log fold change of Label free quantification units (LFQs) fold change indicates expression in preterm versus term (positive values upregulated in preterm neonates, negative values upregulated in term neonates)
logFC	AveExpr	t	P.Value	adj.P.Val	B	genenames
-2.91096	14.3143	-5.62897	5.13973e-07	5.18867e-06	5.35398	IGHV4.4
-2.59299	15.1162	-3.13172	0.00269161	0.00815174	-2.91832	IGHA1
-2.47172	14.6065	-4.01784	0.000166953	0.000737378	-0.280388	C9
-2.41575	14.2527	-7.47624	3.96308e-10	1.05022e-08	12.4495	FCGR3B
-2.3506	14.9697	-4.40451	4.47065e-05	0.000236944	0.99072	IGFALS
-2.32726	13.0643	-3.70505	0.000464283	0.00172681	-1.25918	C4BPA
-2.30271	16.0454	-3.80075	0.000341033	0.00131453	-0.964778	C8A
-2.08922	17.906	-2.74839	0.00791033	0.0192757	-3.91548	NA.3
-2.0586	15.9764	-5.55428	6.81474e-07	6.56693e-06	5.07656	HPR
-2.00982	14.0686	-3.09398	0.00300392	0.00860582	-3.02072	IGLV1.36
-1.87458	20.188	-2.76619	0.00753824	0.0188234	-3.87136	HP
-1.80528	15.754	-2.42282	0.0184531	0.0391206	-4.68242	IGLL5.IGLC1
-1.76003	16.1989	-2.53244	0.0139767	0.0312014	-4.43284	S100A9
-1.70861	12.6138	-3.25862	0.00185034	0.00603497	-2.56748	SPP2
-1.59617	14.3157	-3.19796	0.0022157	0.00695433	-2.7364	THBS1
-1.50917	18.0362	-3.87417	0.000268441	0.00107811	-0.73586	IGLV3.16
-1.50615	18.3334	-7.73783	1.41969e-10	4.29964e-09	13.4708	HRG
-1.46427	18.1052	-1.97886	0.0524523	0.0988541	-5.5978	APOC1
-1.42291	12.8182	-2.01913	0.0479727	0.0950486	-5.52132	CFHR2.CFHR1
-1.37412	20.0735	-4.47601	3.48363e-05	0.000198188	1.23244	IGHM
-1.37232	15.6884	-1.69638	0.0950259	0.163785	-6.09566	SAA1
-1.36657	13.9215	-1.9787	0.0524708	0.0988541	-5.5981	S100A8
-1.36354	21.0219	-6.65959	9.71092e-09	1.47051e-07	9.27387	HBB
-1.3537	20.7812	-5.72762	3.53593e-07	3.94686e-06	5.72209	HPX
-1.32382	12.5891	-2.85624	0.00589065	0.0154175	-3.64481	MASP1
-1.26575	13.5759	-1.80669	0.0758537	0.136279	-5.90939	MBL2
-1.25234	18.9633	-2.65667	0.0101088	0.024353	-4.13928	IGKV3D.20
-1.23802	12.709	-2.63187	0.0107926	0.0257082	-4.19879	DCD
-1.16716	16.6407	-1.96159	0.0544805	0.101315	-5.63018	APOD
-1.15898	19.2543	-4.30802	6.24251e-05	0.000317484	0.66772	ADIPOQ
-1.14293	19.0405	-1.98398	0.0518643	0.0988541	-5.58816	IGHV2.26
-1.09942	13.4941	-1.685	0.0972119	0.164871	-6.11427	APOL1
-1.09796	19.8758	-5.70124	3.90849e-07	4.143e-06	5.62347	ORM2
-1.08901	15.47	-2.4504	0.0172194	0.0376342	-4.62046	PROC
-1.07574	14.6415	-1.15088	0.254374	0.341312	-6.85617	C1QB
-1.06421	15.9501	-2.53954	0.0137237	0.0312014	-4.41635	F9
-1.04243	18.3653	-3.33516	0.00147002	0.00493505	-2.35119	IGHV3.49
-1.03755	16.0552	-4.40912	4.3995e-05	0.000236944	1.00626	PGLYRP2
-1.03507	15.6356	-5.44734	1.01879e-06	8.99929e-06	4.68144	CPN2
-1.03406	13.2098	-1.92834	0.0585743	0.10798	-5.69182	FCGR3A
-0.936589	13.8201	-2.1223	0.0379725	0.075945	-5.3193	SERPINA10
-0.931523	15.4674	-1.68851	0.0965341	0.164871	-6.10855	C4A
-0.864021	15.4572	-1.90177	0.0620326	0.11337	-5.74043	IGHV3.15
-0.861085	20.9799	-4.16883	0.000100461	0.000480658	0.208431	CP
-0.835828	14.0293	-1.28655	0.203219	0.283437	-6.69263	NA.1
-0.834431	16.912	-2.12361	0.0378585	0.075945	-5.31669	LBP
-0.808389	14.9969	-1.62662	0.109089	0.179278	-6.20796	F13B
-0.807926	14.9575	-3.98333	0.000187271	0.000810236	-0.390675	SHBG
-0.77663	14.2216	-1.24671	0.217375	0.3012	-6.74245	C1QC
-0.759612	16.96	-1.29984	0.198655	0.28265	-6.67569	NA.2
-0.753619	12.7185	-1.3499	0.182148	0.26269	-6.61038	HBZ
-0.746973	22.9684	-3.36026	0.0013623	0.00473455	-2.27951	ORM1
-0.73619	20.6837	-5.72752	3.53728e-07	3.94686e-06	5.72172	IGLC6
-0.728927	16.0631	-1.98311	0.0519639	0.0988541	-5.5898	APOH
-0.718543	17.8853	-1.77888	0.0803536	0.141958	-5.95735	APCS
-0.70944	15.7549	-1.87602	0.0655457	0.118767	-5.78693	HGFAC
-0.70486	12.8535	-1.02711	0.308513	0.396896	-6.99014	CUL9.CUL7
-0.686265	20.4792	-5.2557	2.08267e-06	1.57688e-05	3.97989	IGKV2D.28
-0.685026	12.629	-1.44449	0.153833	0.231295	-6.48065	NA.
-0.67857	18.2772	-2.84702	0.0060426	0.0156223	-3.66826	IGKV4.1
-0.662568	17.8305	-4.53001	2.88226e-05	0.000169733	1.41626	C6
-0.641471	18.5051	-0.93102	0.355595	0.451414	-7.08401	IGHG4
-0.622135	24.56	-3.93306	0.00022118	0.000919417	-0.550329	IGHG3
-0.620815	16.2421	-5.03545	4.69065e-06	3.31473e-05	3.1851	C8B
-0.60646	14.4374	-1.1231	0.265895	0.35231	-6.88752	TNXB
-0.585692	14.8145	-1.09906	0.276155	0.363633	-6.91404	CFD
-0.554113	24.7384	-4.71647	1.48777e-05	9.01166e-05	2.05901	IGKC
-0.548895	15.479	-1.36998	0.175827	0.255311	-6.58353	ATRN
-0.542787	16.3111	-1.41964	0.160915	0.240239	-6.51552	IGHV1.24
-0.541393	16.888	-4.47043	3.55242e-05	0.000198188	1.21348	CPN1
-0.536433	17.7929	-3.37124	0.00131756	0.00465536	-2.24804	C1R
-0.476415	16.8555	-2.99029	0.00404531	0.0108558	-3.29746	KLKB1
-0.460977	19.1881	-3.23859	0.00196423	0.00630935	-2.62352	ITIH3
-0.460191	19.113	-1.0919	0.279266	0.365459	-6.92184	F12
-0.456883	16.7827	-2.30331	0.0247629	0.0514681	-4.94416	C1RL
-0.422065	17.3713	-4.14292	0.00010968	0.000505483	0.123821	PROS1
-0.378316	13.4573	-0.454549	0.651083	0.718904	-7.41567	FCGBP
-0.377845	18.5757	-3.13523	0.00266418	0.00815174	-2.90876	SERPINA7
-0.371103	18.4856	-3.81738	0.000323107	0.00126849	-0.913176	F2
-0.363813	22.4873	-1.6623	0.101698	0.169764	-6.15106	SERPINA3
-0.362258	18.076	-3.11225	0.00284869	0.00838782	-2.97125	C1S
-0.346415	22.6577	-4.27114	7.08625e-05	0.000349369	0.54522	C3
-0.342648	20.347	-3.33716	0.00146117	0.00493505	-2.3455	ITIH1
-0.339942	21.0679	-3.79251	0.000350269	0.00132602	-0.99031	ITIH2
-0.333841	13.8831	-0.625749	0.533866	0.628775	-7.32239	ENPP2
-0.310663	24.579	-2.74885	0.00790043	0.0192757	-3.91433	IGHG1
-0.303935	18.7872	-1.37489	0.174306	0.254847	-6.5769	APOC2
-0.288743	23.3918	-1.70658	0.0930993	0.161779	-6.07887	A2M
-0.286468	16.3255	-1.45724	0.150292	0.229673	-6.46253	FCN3
-0.285609	12.7736	-0.592019	0.556075	0.640984	-7.34308	LCP1.PLS3
-0.28222	19.7864	-2.86255	0.00578875	0.0153402	-3.62874	PLG
-0.267948	20.8969	-2.43625	0.0178427	0.0382087	-4.65232	ITIH4
-0.242643	19.9144	-2.47614	0.0161358	0.0356333	-4.56214	KNG1
-0.2419	21.3065	-2.33173	0.0231096	0.0485074	-4.88291	SERPINC1
-0.237857	13.1049	-0.351178	0.726692	0.790044	-7.45778	B2M
-0.218696	14.6826	-0.467284	0.641998	0.716335	-7.40974	CAT
-0.209333	16.1237	-0.34435	0.731794	0.791532	-7.46018	IGKV6D.21.IGKV6.21.IGKV6D.41
-0.201797	19.0907	-1.39128	0.169306	0.249256	-6.55463	AFM
-0.194232	15.1121	-0.328338	0.743806	0.796398	-7.46563	ECM1
-0.187685	19.8417	-1.13969	0.258971	0.345295	-6.86889	SAA4
-0.176994	15.361	-0.88708	0.378597	0.472133	-7.12395	APMAP
-0.168298	12.4022	-0.338264	0.736351	0.792419	-7.46228	CA1
-0.16803	18.7115	-1.68061	0.0980673	0.165002	-6.12142	CFI
-0.163686	16.4955	-0.504805	0.615555	0.691106	-7.39133	TFRC
-0.158708	20.7611	-1.58979	0.117167	0.189614	-6.2655	A1BG
-0.155163	21.3691	-1.17052	0.246443	0.337071	-6.83357	TTR
-0.151737	21.3547	-0.752614	0.454641	0.550765	-7.23446	APOA4
-0.143951	15.8477	-0.154961	0.877375	0.90293	-7.50806	RBP4
-0.140383	19.3807	-0.802121	0.425666	0.518628	-7.19583	PI16
-0.0915875	20.1561	-1.45225	0.151671	0.229673	-6.46964	CFH
-0.079345	19.401	-0.854545	0.396221	0.488366	-7.15231	C5
-0.0729	20.1824	-0.312034	0.756102	0.805496	-7.47091	LRG1
-0.06981	19.2108	-0.601631	0.549699	0.640308	-7.3373	AZGP1
-0.068785	22.8978	-0.376893	0.70759	0.773242	-7.44831	HBG2
-0.0607325	20.5652	-0.554612	0.581233	0.662481	-7.36471	CFB
-0.05563	21.1469	-0.65236	0.516674	0.611927	-7.30527	VTN
-0.0541475	20.5417	-0.503986	0.616127	0.691106	-7.39175	APOA2
-0.0489525	22.0778	-0.462143	0.645659	0.716648	-7.41216	C4B
-0.0311575	24.4908	-0.304403	0.76188	0.807593	-7.47329	IGHG2
-0.030575	15.8282	-0.22148	0.825475	0.857847	-7.49537	MST1
-0.0271175	16.1379	-0.134481	0.893475	0.914384	-7.51106	F13A1
0.00464	20.0402	0.0374192	0.970276	0.970276	-7.51952	C7
0.005195	21.297	0.0549393	0.95637	0.960903	-7.5187	GSN
0.0268325	17.8154	0.262115	0.794135	0.829343	-7.48542	F5
0.0456025	22.3277	0.297677	0.766984	0.808958	-7.47534	APOE
0.0506843	16.2038	0.069783	0.9446	0.953596	-7.51776	ACTA1.ACTC1.ACTG2.ACTA2
0.0531575	18.6808	0.656776	0.51385	0.611927	-7.30236	C2
0.0580825	20.8433	0.612546	0.542504	0.635419	-7.33062	SERPINF2
0.0603667	13.1581	0.109884	0.91287	0.925974	-7.51411	PRDX6
0.077495	19.5314	0.262454	0.793876	0.829343	-7.48533	IGHV3.74.IGHV3.66.IGHV3.23
0.083998	14.7475	0.129838	0.897132	0.914384	-7.51168	GAPDH
0.085655	17.2737	0.591641	0.556326	0.640984	-7.34331	BCHE
0.0915475	21.7195	0.395232	0.694081	0.762411	-7.44115	APOB
0.0941625	26.3404	1.40102	0.166387	0.246671	-6.54128	ALB
0.097585	23.3126	0.562905	0.575608	0.659616	-7.36003	HBA1
0.106973	15.301	0.206279	0.837275	0.865865	-7.49867	GGH
0.118045	19.673	0.731335	0.467437	0.559868	-7.25032	APOM
0.139312	17.4327	1.20824	0.231721	0.318992	-6.78914	SERPINA4
0.141395	19.6417	1.498	0.139405	0.222209	-6.40363	CLU
0.180376	15.5397	0.737528	0.463692	0.558538	-7.24575	PLTP
0.218097	22.4402	2.18649	0.0327126	0.0666833	-5.18925	GC
0.22273	18.3475	1.59386	0.116252	0.18958	-6.25921	SERPIND1
0.227772	23.0122	1.79855	0.0771487	0.137441	-5.9235	FGG
0.251638	17.0222	2.56468	0.0128615	0.0299631	-4.35774	SPTLC2.SPTLC3
0.252727	24.2103	3.05438	0.00336791	0.00927267	-3.12723	APOA1
0.256368	23.9538	2.4363	0.0178407	0.0382087	-4.65222	FGA
0.25638	22.1272	3.01359	0.00378558	0.010289	-3.23588	SERPING1
0.285382	23.2458	2.76576	0.00754712	0.0188234	-3.87244	TF
0.304442	20.6393	1.45265	0.15156	0.229673	-6.46908	APOC3
0.327249	15.9528	1.28706	0.203044	0.283437	-6.69199	HABP2
0.365682	23.9524	3.33074	0.00148983	0.00493505	-2.36379	SERPINA1
0.385517	15.4783	0.537471	0.592941	0.672211	-7.37415	IGHV3.20.IGHV3.43
0.395285	19.7169	4.16428	0.000102026	0.000480658	0.193526	SERPINF1
0.407465	19.2612	1.47979	0.144189	0.224818	-6.43013	FN1
0.409336	12.2399	0.865118	0.390439	0.484053	-7.1432	TPM4.TPM3.TPM2
0.42224	20.4977	1.71557	0.09143	0.160191	-6.06402	LGALS3BP
0.424054	15.3534	1.47835	0.144573	0.224818	-6.43222	ANPEP
0.43536	17.4454	3.08716	0.00306389	0.00866059	-3.03914	FBLN1
0.464703	23.2875	3.87293	0.000269529	0.00107811	-0.73973	FGB
0.490157	17.72	1.5381	0.12931	0.20768	-6.34422	PON1
0.511918	19.2393	1.9768	0.0526911	0.0988541	-5.60168	F10
0.514142	14.8766	1.16014	0.250615	0.338742	-6.84557	LDHB
0.527672	14.9915	0.810611	0.42081	0.515675	-7.18897	BTD
0.543981	17.4214	1.30919	0.19549	0.280026	-6.66367	AMBP
0.580423	15.0508	0.901398	0.371001	0.465397	-7.11114	CD14
0.581583	13.2744	1.02627	0.308905	0.396896	-6.991	HSPA5
0.624205	14.5244	1.47569	0.145283	0.224818	-6.43605	ENO1
0.624628	13.6299	0.921078	0.360719	0.455193	-7.09321	LTA4H
0.643139	13.3162	1.15953	0.250861	0.338742	-6.84627	MAN1A1
0.643332	18.3619	3.95081	0.000208586	0.000884405	-0.494107	ACTG1.ACTB
0.645689	14.945	2.62635	0.0109503	0.0257941	-4.21197	QSOX1
0.671186	13.4431	1.03773	0.303585	0.394847	-6.97923	OLFM1
0.70075	18.7139	5.52432	7.62898e-07	7.03193e-06	4.96561	SERPINA6
0.735313	16.6242	3.12065	0.00277991	0.00830057	-2.94845	NCAM1
0.792983	14.4546	0.948738	0.346581	0.442621	-7.06737	HSP90AA1
0.802037	18.7026	4.88645	8.07005e-06	5.30894e-05	2.65516	LUM
0.809049	13.5649	1.49158	0.141077	0.223196	-6.41301	ALDOA
0.844685	23.3834	7.12458	1.57493e-09	3.33886e-08	11.0784	AHSG
0.926505	16.7161	7.02876	2.29275e-09	4.38382e-08	10.7055	NID1
0.935057	18.6983	7.42497	4.8464e-10	1.1416e-08	12.2495	TGFBI
0.943652	22.0724	6.80856	5.42807e-09	8.85194e-08	9.85045	AGT
0.946061	14.7774	1.28752	0.202883	0.283437	-6.6914	THBS4
0.975372	14.8429	1.63084	0.108191	0.179192	-6.20128	NRP1
1.0288	14.1727	2.27202	0.0267038	0.0549632	-5.01086	NEO1
1.06506	12.9202	1.99022	0.0511538	0.0988541	-5.57636	MMP2
1.07616	16.3594	5.37463	1.33747e-06	1.09056e-05	4.41424	EXTL2
1.12552	14.9422	5.00271	5.28717e-06	3.61574e-05	3.06809	COL6A3
1.13736	17.6249	2.82306	0.00645457	0.0164864	-3.72893	VCAM1
1.16271	14.371	3.19569	0.00223064	0.00695433	-2.7427	PROCR
1.37426	15.4074	3.08258	0.00310479	0.00866073	-3.0515	PKM
1.42598	16.3075	8.22846	2.07788e-11	8.81023e-10	15.3848	CDH5
1.43252	17.3213	2.53385	0.013926	0.0312014	-4.42956	VASN
1.48886	13.3673	2.5323	0.0139818	0.0312014	-4.43316	COL15A1
1.53127	15.6954	3.10405	0.00291746	0.00847262	-2.9935	VWF
1.77424	13.5816	3.69037	0.000486597	0.00177859	-1.3039	HBM
1.79223	16.7321	4.87989	8.26392e-06	5.30894e-05	2.632	ISLR
1.8273	14.4428	6.36637	3.03827e-08	3.78891e-07	8.14459	COL6A1
1.84975	13.6516	4.12238	0.000117565	0.000530292	0.0569575	FUCA1
1.89517	17.9755	11.1354	3.36024e-16	2.37457e-14	26.4047	HSPG2
2.06163	15.4748	7.00858	2.48141e-09	4.38382e-08	10.627	COL2A1
2.09237	14.4688	3.49336	0.000905171	0.00325248	-1.89338	COL1A1
2.2043	13.9912	4.85492	9.0451e-06	5.63989e-05	2.54389	PLXDC2
2.27887	14.2871	4.30583	6.28977e-05	0.000317484	0.66043	CNTN1
2.32624	15.5937	5.08636	3.89196e-06	2.84516e-05	3.36763	CHL1
2.4008	15.1081	5.41451	1.15219e-06	9.77058e-06	4.56061	TNC
2.5391	18.5338	14.7224	1.57917e-21	1.67392e-19	38.6708	POSTN
2.74777	15.3171	6.6133	1.16317e-08	1.64395e-07	9.09505	SPP1
3.27194	14.2357	8.75762	2.64561e-12	1.40218e-10	17.4402	CD93
3.28349	14.2754	5.33543	1.54822e-06	1.21564e-05	4.27067	COL5A1
3.30786	13.7464	8.05431	4.1066e-11	1.451e-09	14.706	MEP1A
3.34098	15.9288	6.56254	1.4175e-08	1.87819e-07	8.89919	SFTPB
3.41985	22.1615	19.6389	9.94143e-28	2.10758e-25	52.8961	AFP
